# Supplementary material for: Glacier retreat creating new Pacific salmon habitat in western North America
Source: Nat Commun. 2021 Dec 7;12:6816. doi: 10.1038/s41467-021-26897-2 (PMC8651712; doi:10.1038/s41467-021-26897-2)
Supplement: Supplementary file 4 — Source Data [file 41467_2021_26897_MOESM4_ESM.xlsx]

## Sheet: Fig 2
wat name	can	gfd	csi	mir	mpi	ensemble	sd	year	slope
Alsek River, AK	162.239	211.424	136.498	361.95	231.55	220.732	79	2050	10
Cook Inlet, AK	169.88	141.862	82.5584	159.771	126.381	136.452	42	2050	10
Copper River, AK	300.547	338.855	185.318	485.634	153.036	304.58	151	2050	10
Central Southeast , AK	76.9938	43.3057	31.852	90.0242	46.4167	57.7185	22	2050	10
Gulf of Alaska, AK	970.223	773.16	643.432	1588.34	497.585	908.955	401	2050	10
Kenai Penninsula, AK	58.4066	43.1626	25.6386	54.5221	39.4703	44.333	16	2050	10
Knik Arm, AK	28.7803	17.1511	5.38345	26.818	11.9395	18.0145	10	2050	10
North Southeast, AK	204.262	208.259	140.291	267.247	204.959	213.924	61	2050	10
Prince William Sound, AK	135.206	115.277	64.4041	166.219	86.8704	120.259	45	2050	10
susitna River, AK	106.71	83.3372	50.7613	116.989	76.1801	86.7956	32	2050	10
Taku River, BC	45.7223	40.3788	28.4496	52.9434	38.4409	41.187	12	2050	10
Alsek River, AK	430.917	538.529	474.729	635.265	562.67	530.211	122	2100	10
Cook Inlet, AK	345.046	321.049	225.798	312.959	375.97	318.52	73	2100	10
Copper River, AK	959.985	1139.65	884.625	1248.92	1072.53	1064.29	344	2100	10
Central Southeast , AK	214.196	137.527	114.198	211.515	154.952	166.478	45	2100	10
Gulf of Alaska, AK	2544.79	2692.26	2767.34	3330.24	1666.96	2622.14	764	2100	10
Kenai Penninsula, AK	104.137	99.8142	79.9242	99.8142	90.8046	94.8989	22	2100	10
Knik Arm, AK	98.1778	74.6415	39.2815	85.1946	211.207	101.7	61	2100	10
North Southeast, AK	358.752	387.604	346.193	417.774	386.294	383.652	89	2100	10
Prince William Sound, AK	302.915	248.047	207.358	266.341	284.883	271.604	67	2100	10
susitna River, AK	357.24	312.202	220.958	345.718	670.013	381.226	131	2100	10
Taku River, BC	74.2132	76.6122	87.6687	78.7077	83.493	81.3102	21	2100	10
susitna River, AK	NA	NA	NA	NA	NA	675	146	potential	10
Cook Inlet, AK	NA	NA	NA	NA	NA	423	92	potential	10
Knik Arm, AK	NA	NA	NA	NA	NA	212	46	potential	10
Kenai Penninsula, AK	NA	NA	NA	NA	NA	104	23	potential	10
Prince William Sound, AK	NA	NA	NA	NA	NA	429	93	potential	10
Copper River, AK	NA	NA	NA	NA	NA	1713	371	potential	10
Gulf of Alaska, AK	NA	NA	NA	NA	NA	4423	958	potential	10
Alsek River, AK	NA	NA	NA	NA	NA	731	158	potential	10
North Southeast, AK	NA	NA	NA	NA	NA	546	118	potential	10
Taku River, BC	NA	NA	NA	NA	NA	120	26	potential	10
Central Southeast , AK	NA	NA	NA	NA	NA	243	53	potential	10

## Sheet: Fig 3
wat name	stream kms	sd	year	slope	RCP									wat name	stream kms	sd	year	slope	RCP
Susitna River, AK	34.5807	13.7067	2050	10	4.5									Susitna River, AK	32.0085	10.9991	2050	10	8.5
Cook Inlet, AK	30.9164	9.38159	2050	10	4.5									Cook Inlet, AK	28.8717	10.4379	2050	10	8.5
Knik Arm, AK	7.56853	3.3726	2050	10	4.5									Knik Arm, AK	7.10713	2.90215	2050	10	8.5
Kenai Penninsula, AK	13.5016	5.50505	2050	10	4.5									Kenai Penninsula, AK	13.6208	4.5032	2050	10	8.5
P William Sound, AK	32.5749	11.8572	2050	10	4.5									P William Sound, AK	33.5129	13.3088	2050	10	8.5
Copper River, AK	131.753	57.3947	2050	10	4.5									Copper River, AK	127.627	49.4505	2050	10	8.5
Gulf of Alaska, AK	255.157	117.647	2050	10	4.5									Gulf of Alaska, AK	249.7	85.6868	2050	10	8.5
Alsek River, AK	78.4792	29.4825	2050	10	4.5									Alsek River, AK	75.3435	32.5628	2050	10	8.5
North southeast, AK	65.9412	18.6875	2050	10	4.5									North southeast, AK	65.4968	17.5875	2050	10	8.5
Taku River, BC	12.4095	3.70519	2050	10	4.5									Taku River, BC	11.907	4.00414	2050	10	8.5
Central Southeast, AK	18.9943	8.1172	2050	10	4.5									Central Southeast, AK	18.3736	7.22822	2050	10	8.5
Stikine River, BC	21.9114	6.96846	2050	10	4.5									Stikine River, BC	21.223	6.45568	2050	10	8.5
Nass River, BC	0	0	2050	10	4.5									Nass River, BC	0	0	2050	10	8.5
South southeast, AK	0	0	2050	10	4.5									South southeast, AK	0	0	2050	10	8.5
Skeena River, BC	1.43097	0.309814	2050	10	4.5									Skeena River, BC	1.43097	0.3497	2050	10	8.5
North Coast, BC	0	0	2050	10	4.5									North Coast, BC	0	0	2050	10	8.5
Central Coast, BC	0	0	2050	10	4.5									Central Coast, BC	0	0	2050	10	8.5
South Coast, BC	4.60308	1.86881	2050	10	4.5									South Coast, BC	4.58344	1.06135	2050	10	8.5
Susitna River, AK	123.817	51.1827	2100	10	4.5									Susitna River, AK	121.7	33.6839	2100	10	8.5
Cook Inlet, AK	86.3487	22.8623	2100	10	4.5									Cook Inlet, AK	93.4001	22.0957	2100	10	8.5
Knik Arm, AK	36.6922	28.0492	2100	10	4.5									Knik Arm, AK	36.9077	11.3719	2100	10	8.5
Kenai Penninsula, AK	25.1837	6.18993	2100	10	4.5									Kenai Penninsula, AK	27.1118	5.90297	2100	10	8.5
P William Sound, AK	71.0506	17.411	2100	10	4.5									P William Sound, AK	82.1617	19.4828	2100	10	8.5
Copper River, AK	407.541	105.193	2100	10	4.5									Copper River, AK	471.444	130.398	2100	10	8.5
Gulf of Alaska, AK	756.737	279.343	2100	10	4.5									Gulf of Alaska, AK	957.786	266.103	2100	10	8.5
Alsek River, AK	160.3	42.7967	2100	10	4.5									Alsek River, AK	176.578	42.764	2100	10	8.5
North southeast, AK	128.03	32.7533	2100	10	4.5									North southeast, AK	145.88	33.2842	2100	10	8.5
Taku River, BC	24.8292	6.25309	2100	10	4.5									Taku River, BC	28.7558	7.04417	2100	10	8.5
Central Southeast, AK	61.3543	21.2656	2100	10	4.5									Central Southeast, AK	79.0508	23.0558	2100	10	8.5
Stikine River, BC	41.5851	10.2997	2100	10	4.5									Stikine River, BC	42.8952	9.50607	2100	10	8.5
Nass River, BC	0	0	2100	10	4.5									Nass River, BC	0	0	2100	10	8.5
South southeast, AK	0	0	2100	10	4.5									South southeast, AK	0	0	2100	10	8.5
Skeena River, BC	1.43097	0.382038	2100	10	4.5									Skeena River, BC	1.43097	0.310327	2100	10	8.5
North Coast, BC	0	0	2100	10	4.5									North Coast, BC	0	0	2100	10	8.5
Central Coast, BC	0	0	2100	10	4.5									Central Coast, BC	0	0	2100	10	8.5
South Coast, BC	4.86901	1.05417	2100	10	4.5									South Coast, BC	4.86901	1.05417	2100	10	8.5
wat name	stream kms	sd	year	slope	RCP									wat name	stream kms	sd	year	slope	RCP
Susitna River, AK	42.1852	18.3059	2050	15	4.5									Susitna River, AK	37.9615	17.5089	2050	15	8.5
Cook Inlet, AK	46.2305	17.0769	2050	15	4.5									Cook Inlet, AK	43.9055	21.133	2050	15	8.5
Knik Arm, AK	10.1432	5.3899	2050	15	4.5									Knik Arm, AK	9.4919	4.22307	2050	15	8.5
Kenai Penninsula, AK	21.5906	9.46982	2050	15	4.5									Kenai Penninsula, AK	21.4575	11.5727	2050	15	8.5
P William Sound, AK	65.3404	25.3434	2050	15	4.5									P William Sound, AK	66.0947	27.9347	2050	15	8.5
Copper River, AK	138.337	70.6006	2050	15	4.5									Copper River, AK	131.623	52.1309	2050	15	8.5
Gulf of Alaska, AK	286.839	142.641	2050	15	4.5									Gulf of Alaska, AK	280.417	108.56	2050	15	8.5
Alsek River, AK	134.744	86.6646	2050	15	4.5									Alsek River, AK	126.84	63.4724	2050	15	8.5
North southeast, AK	111.287	40.6513	2050	15	4.5									North southeast, AK	108.615	30.6513	2050	15	8.5
Taku River, BC	34.6179	16.2058	2050	15	4.5									Taku River, BC	33.5718	14.1486	2050	15	8.5
Central Southeast, AK	39.9386	18.551	2050	15	4.5									Central Southeast, AK	37.9241	16.0772	2050	15	8.5
Stikine River, BC	43.8039	16.4265	2050	15	4.5									Stikine River, BC	42.6745	15.15	2050	15	8.5
Nass River, BC	10.5246	4.42578	2050	15	4.5									Nass River, BC	10.3294	3.91159	2050	15	8.5
South southeast, AK	0	0	2050	15	4.5									South southeast, AK	0	0	2050	15	8.5
Skeena River, BC	1.43097	0.309814	2050	15	4.5									Skeena River, BC	1.43097	0.508013	2050	15	8.5
North Coast, BC	0	0	2050	15	4.5									North Coast, BC	0	0	2050	15	8.5
Central Coast, BC	3.49713	0.757151	2050	15	4.5									Central Coast, BC	3.49713	0.757151	2050	15	8.5
South Coast, BC	17.333	4.70553	2050	15	4.5									South Coast, BC	16.9434	4.86001	2050	15	8.5
Susitna River, AK	214.974	99.7125	2100	15	4.5									Susitna River, AK	201.874	56.6273	2100	15	8.5
Cook Inlet, AK	150.404	42.186	2100	15	4.5									Cook Inlet, AK	165.402	41.5212	2100	15	8.5
Knik Arm, AK	57.8302	37.8103	2100	15	4.5									Knik Arm, AK	58.4692	26.1672	2100	15	8.5
Kenai Penninsula, AK	62.3514	17.3074	2100	15	4.5									Kenai Penninsula, AK	83.5086	27.3972	2100	15	8.5
P William Sound, AK	197.212	50.5781	2100	15	4.5									P William Sound, AK	255.026	63.6192	2100	15	8.5
Copper River, AK	549.736	143.836	2100	15	4.5									Copper River, AK	656.908	177.013	2100	15	8.5
Gulf of Alaska, AK	929.288	309.715	2100	15	4.5									Gulf of Alaska, AK	1200.58	361.813	2100	15	8.5
Alsek River, AK	383.753	138.216	2100	15	4.5									Alsek River, AK	461.441	144.857	2100	15	8.5
North southeast, AK	275.317	73.1692	2100	15	4.5									North southeast, AK	349.202	86.955	2100	15	8.5
Taku River, BC	77.8619	20.1744	2100	15	4.5									Taku River, BC	93.7454	23.2773	2100	15	8.5
Central Southeast, AK	125.696	48.509	2100	15	4.5									Central Southeast, AK	155.918	40.0366	2100	15	8.5
Stikine River, BC	83.4266	20.2467	2100	15	4.5									Stikine River, BC	91.0912	20.7223	2100	15	8.5
Nass River, BC	28.538	8.38843	2100	15	4.5									Nass River, BC	31.6338	7.56222	2100	15	8.5
South southeast, AK	0	0	2100	15	4.5									South southeast, AK	0	0	2100	15	8.5
Skeena River, BC	1.43097	0.309814	2100	15	4.5									Skeena River, BC	1.43097	0.31684	2100	15	8.5
North Coast, BC	0	0	2100	15	4.5									North Coast, BC	0	0	2100	15	8.5
Central Coast, BC	2.60178	1.36784	2100	15	4.5									Central Coast, BC	3	0.780311	2100	15	8.5
South Coast, BC	36.7304	8.92643	2100	15	4.5									South Coast, BC	39.247	8.88274	2100	15	8.5

## Sheet: Supplementary Fig 1b
Maximum stream gradient value crossed between river outlet and individual salmon observation for each Pacific salmon species.
chinook	chum	coho	pink	sockeye
0.186881	0.182651	0.186881	0.186881	0.146933
0.186881	0.146933	0.182858	0.182651	0.146933
0.182858	0.146933	0.182651	0.182651	0.146933
0.182651	0.146933	0.181939	0.182651	0.146933
0.182266	0.146933	0.158617	0.146933	0.146933
0.182266	0.146933	0.158617	0.146933	0.146933
0.182266	0.146933	0.149523	0.146933	0.146933
0.182266	0.146933	0.149523	0.146933	0.146933
0.182266	0.146933	0.149523	0.146933	0.146933
0.182266	0.146933	0.149523	0.146933	0.146933
0.182266	0.14612	0.149523	0.146223	0.146933
0.182198	0.14612	0.149523	0.146223	0.146933
0.182198	0.14612	0.149523	0.146223	0.146933
0.182198	0.14612	0.149523	0.14612	0.146933
0.182198	0.14612	0.149493	0.14612	0.146933
0.182198	0.14612	0.149493	0.14612	0.146933
0.182198	0.14612	0.149493	0.14612	0.146933
0.182198	0.14612	0.149453	0.14612	0.146933
0.182198	0.14612	0.149237	0.14612	0.146933
0.182198	0.14612	0.147395	0.14612	0.146933
0.182198	0.14612	0.147395	0.14612	0.146933
0.182198	0.14612	0.147395	0.14612	0.146933
0.173513	0.14612	0.147395	0.14612	0.146933
0.173513	0.14612	0.146933	0.14612	0.146933
0.156633	0.14612	0.146933	0.14612	0.146933
0.153575	0.14612	0.146933	0.14612	0.14612
0.149523	0.14612	0.146933	0.14612	0.14612
0.149523	0.14612	0.146933	0.14612	0.14612
0.149523	0.14612	0.146933	0.14612	0.14612
0.149493	0.14612	0.146933	0.14612	0.14612
0.149493	0.14612	0.146933	0.14612	0.14612
0.149453	0.14612	0.146933	0.14612	0.14612
0.149453	0.14612	0.146933	0.14612	0.14612
0.149237	0.14612	0.146933	0.14612	0.14612
0.147494	0.14549	0.146933	0.14612	0.14612
0.147395	0.14549	0.146933	0.14612	0.14612
0.147395	0.14549	0.146933	0.14612	0.14612
0.147395	0.14549	0.146933	0.14612	0.14612
0.147395	0.14549	0.146933	0.14612	0.14612
0.146933	0.14549	0.146933	0.14612	0.14612
0.146933	0.14549	0.146933	0.14612	0.14612
0.146933	0.112601	0.146933	0.14612	0.14612
0.146933	0.112601	0.146933	0.14612	0.14612
0.146933	0.112383	0.146933	0.14612	0.14612
0.146223	0.112383	0.146933	0.14612	0.14612
0.146223	0.112383	0.146933	0.14612	0.14612
0.146223	0.100729	0.146933	0.14612	0.14612
0.146223	0.0992703	0.146933	0.14612	0.14612
0.146223	0.0851077	0.146933	0.14612	0.14612
0.146223	0.0793363	0.146933	0.14612	0.14612
0.146223	0.0793363	0.146316	0.112383	0.14612
0.146223	0.0793363	0.146223	0.112383	0.14612
0.146223	0.0793363	0.146223	0.112383	0.14612
0.146223	0.0793363	0.146223	0.112383	0.143604
0.146223	0.0793363	0.146223	0.112383	0.143604
0.146223	0.0793363	0.146223	0.112383	0.124636
0.146223	0.0793363	0.14612	0.112383	0.112601
0.146223	0.0793363	0.14612	0.110048	0.112601
0.146223	0.0793363	0.14612	0.110048	0.112601
0.146223	0.0750319	0.14612	0.109769	0.112601
0.146223	0.0750319	0.14612	0.109769	0.112383
0.146223	0.0750319	0.14612	0.100729	0.112383
0.146223	0.0750319	0.14612	0.0992703	0.112341
0.14612	0.0750319	0.14612	0.0919885	0.112045
0.14612	0.0750319	0.14612	0.0851077	0.112045
0.14612	0.0750319	0.14612	0.0851077	0.112045
0.14612	0.0750319	0.14612	0.0793363	0.112045
0.14612	0.0750319	0.14612	0.0793363	0.112045
0.14612	0.0750319	0.14612	0.0793363	0.112045
0.14612	0.0750319	0.14612	0.0793363	0.112045
0.14612	0.0750319	0.14612	0.0793363	0.112045
0.14612	0.0750319	0.14612	0.0793363	0.112045
0.14612	0.0750319	0.14612	0.0793363	0.112045
0.14612	0.0750319	0.14612	0.0793363	0.112045
0.14612	0.0750319	0.14612	0.0793363	0.112045
0.14612	0.0750319	0.14612	0.0793363	0.112045
0.14612	0.0750319	0.14612	0.0750319	0.112045
0.14612	0.0750319	0.14612	0.0750319	0.112045
0.14612	0.0749819	0.14612	0.0750319	0.112045
0.14612	0.0749819	0.14612	0.0750319	0.112045
0.14612	0.0749819	0.14612	0.0750319	0.112045
0.14612	0.0749819	0.14612	0.0750319	0.112045
0.14612	0.0749819	0.14612	0.0750319	0.112045
0.14612	0.0749819	0.14612	0.0750319	0.112045
0.14612	0.0749541	0.14612	0.0750319	0.112045
0.14612	0.0749453	0.14612	0.0750319	0.110048
0.14612	0.0749453	0.14612	0.0750319	0.109975
0.14612	0.0749453	0.14612	0.0750319	0.109769
0.14612	0.0749453	0.14612	0.0750319	0.109769
0.14612	0.0748402	0.14612	0.0750319	0.109716
0.14612	0.0748284	0.14612	0.0749819	0.109716
0.14612	0.0748284	0.14612	0.0749819	0.109716
0.14612	0.0745708	0.14612	0.0749819	0.109716
0.14612	0.0745708	0.14612	0.0749819	0.109716
0.14612	0.0745708	0.14612	0.0749819	0.109716
0.14612	0.0745708	0.14612	0.0749819	0.109716
0.14612	0.0745708	0.14612	0.0749819	0.109716
0.14612	0.0745708	0.14612	0.0749819	0.0996011
0.14612	0.0745708	0.14612	0.0749541	0.0996011
0.14612	0.0745708	0.14612	0.0748402	0.0925125
0.14612	0.0745708	0.14612	0.0748141	0.0919885
0.14612	0.0745708	0.141932	0.0745708	0.0750319
0.14612	0.0745708	0.141932	0.0745708	0.0750319
0.14612	0.0745708	0.141932	0.0745708	0.0750319
0.14612	0.0745708	0.132483	0.0745708	0.0750319
0.14612	0.0745708	0.132483	0.0745708	0.0750319
0.14612	0.0745708	0.132467	0.0745708	0.0750319
0.14612	0.0745708	0.132467	0.0745708	0.0750319
0.14612	0.0745708	0.132467	0.0745708	0.0750319
0.14612	0.0745708	0.132467	0.0745708	0.0750319
0.14612	0.0745708	0.132467	0.0745708	0.0750319
0.14612	0.0745708	0.132467	0.0745708	0.0750319
0.14612	0.0745708	0.132467	0.0745708	0.0750319
0.14612	0.0745708	0.131695	0.0745708	0.0750319
0.14612	0.0745708	0.131695	0.0745708	0.0750319
0.14612	0.0745708	0.131695	0.0745708	0.0750319
0.14612	0.0745708	0.131695	0.0745708	0.0750319
0.14612	0.0745708	0.131695	0.0745708	0.0750319
0.14612	0.0745708	0.131695	0.0745708	0.0749819
0.14612	0.0745708	0.123134	0.0745708	0.0749819
0.14612	0.0745708	0.120188	0.0745708	0.0749819
0.14612	0.0745708	0.112601	0.0745708	0.0749819
0.14612	0.0745708	0.112601	0.0745708	0.0749819
0.14612	0.0745708	0.112601	0.0745708	0.0749819
0.14612	0.0745708	0.112601	0.0745708	0.0749819
0.14612	0.0745708	0.112391	0.0745708	0.0749819
0.14612	0.0745708	0.112383	0.0745708	0.0749819
0.14612	0.0745708	0.112383	0.0745708	0.0749819
0.14612	0.0745708	0.112383	0.0745708	0.0749819
0.14612	0.0745708	0.112383	0.0745708	0.0749819
0.14612	0.0745708	0.112383	0.0745708	0.0749819
0.14612	0.0745708	0.112383	0.0745708	0.0749819
0.14612	0.0745708	0.112383	0.0745708	0.0749819
0.14549	0.0745708	0.112383	0.0745708	0.0749819
0.14549	0.0745708	0.112383	0.0745708	0.0749819
0.14549	0.0745708	0.112383	0.0745708	0.0749819
0.14549	0.0745708	0.112383	0.0745708	0.0749819
0.14549	0.0745708	0.112383	0.0745708	0.0749819
0.143817	0.0745708	0.112383	0.0745708	0.0749819
0.141932	0.0745708	0.112383	0.0745708	0.0749819
0.132475	0.0745708	0.112383	0.0745708	0.0749819
0.132467	0.0745222	0.112383	0.0745708	0.0749819
0.13054	0.0745222	0.112383	0.0745708	0.0749819
0.112601	0.0744269	0.112383	0.0745708	0.0749819
0.112601	0.0732259	0.112383	0.0745708	0.0749819
0.112601	0.0732259	0.112383	0.0745708	0.0749819
0.112601	0.0732259	0.112383	0.0745708	0.0749819
0.112523	0.0595181	0.112383	0.0745708	0.0749819
0.112466	0.0567512	0.112383	0.0745708	0.0749819
0.112383	0.0528254	0.112383	0.0745708	0.0749453
0.112383	0.0519693	0.112383	0.0745708	0.0748402
0.112383	0.048081	0.112383	0.0745708	0.0748402
0.112383	0.048081	0.112383	0.0745708	0.0748402
0.112383	0.048081	0.112383	0.0745708	0.0748402
0.112383	0.048081	0.112383	0.0745708	0.0748402
0.112383	0.0474002	0.112383	0.0745222	0.0748284
0.112383	0.0474002	0.112383	0.0745222	0.0748284
0.112383	0.0474002	0.112383	0.0745222	0.0748284
0.112383	0.0474002	0.112383	0.0745103	0.0748284
0.112383	0.0474002	0.112383	0.0745103	0.0748284
0.112383	0.0474002	0.112383	0.0745103	0.0748141
0.112383	0.0474002	0.112383	0.0744986	0.0748141
0.112383	0.0474002	0.112383	0.0744986	0.0748141
0.112383	0.0474002	0.112383	0.0744986	0.0746487
0.112383	0.0474002	0.112383	0.0744986	0.0746487
0.112383	0.0474002	0.112383	0.0744986	0.0745708
0.112383	0.0474002	0.112208	0.0744269	0.0745708
0.112383	0.0474002	0.111917	0.0744269	0.0745708
0.112383	0.0474002	0.111916	0.0735478	0.0745708
0.112239	0.0474002	0.110113	0.0733757	0.0745708
0.112239	0.0474002	0.110113	0.0733757	0.0745708
0.112045	0.0474002	0.110113	0.0733757	0.0745708
0.112045	0.0474002	0.110048	0.0733757	0.0745708
0.112045	0.0474002	0.11001	0.0733757	0.0745708
0.112045	0.0474002	0.11001	0.0733757	0.0745708
0.112045	0.0474002	0.11001	0.0598724	0.0745708
0.112045	0.0474002	0.11001	0.0595181	0.0745708
0.112045	0.0474002	0.11001	0.0528254	0.0745708
0.112045	0.0474002	0.11001	0.0528254	0.0745708
0.112045	0.0474002	0.109975	0.0500698	0.0745708
0.112045	0.0474002	0.109769	0.048081	0.0745708
0.112045	0.0474002	0.109769	0.0474002	0.0745708
0.112045	0.0474002	0.109716	0.0474002	0.0745708
0.112045	0.0474002	0.109716	0.0474002	0.0745708
0.112045	0.0474002	0.109716	0.0474002	0.0745708
0.112045	0.0474002	0.109716	0.0474002	0.0745708
0.112045	0.0474002	0.109716	0.0474002	0.0745708
0.112045	0.0474002	0.109716	0.0474002	0.0745708
0.112045	0.0474002	0.109716	0.0474002	0.0745708
0.112045	0.0474002	0.109716	0.0474002	0.0745708
0.112045	0.0474002	0.109716	0.0474002	0.0745708
0.112045	0.0474002	0.109716	0.0474002	0.0745708
0.112045	0.0474002	0.109716	0.0474002	0.0745708
0.112045	0.0474002	0.109716	0.0474002	0.0745708
0.111917	0.0474002	0.109716	0.0474002	0.0745708
0.111916	0.0474002	0.109716	0.0474002	0.0745708
0.110048	0.0474002	0.109716	0.0474002	0.0745708
0.11001	0.0474002	0.109716	0.0474002	0.0745708
0.109975	0.0474002	0.109716	0.0474002	0.0745708
0.109716	0.0474002	0.109716	0.0474002	0.0745708
0.109716	0.0474002	0.109716	0.0474002	0.0745708
0.109716	0.0131952	0.109676	0.0474002	0.0745708
0.109716	0.0131952	0.109676	0.0474002	0.0745708
0.109716		0.109676	0.0474002	0.0745708
0.109716		0.107867	0.0474002	0.0745708
0.109716		0.107867	0.0474002	0.0745708
0.109716		0.107867	0.0474002	0.0745708
0.109716		0.0927021	0.0474002	0.0745708
0.109716		0.0925096	0.0474002	0.0745708
0.109716		0.0925096	0.0474002	0.0745708
0.109716		0.0925096	0.0474002	0.0745708
0.109716		0.0907028	0.0474002	0.0745708
0.109688		0.0892949	0.0474002	0.0745708
0.107867		0.0881721	0.0474002	0.0745708
0.107867		0.0881721	0.0474002	0.0745708
0.107867		0.0857472	0.0474002	0.0745708
0.106233		0.0851175	0.0474002	0.0745708
0.103799		0.0851077	0.0474002	0.0745708
0.103799		0.0838215	0.0474002	0.0745708
0.0996011		0.0814037	0.0474002	0.0745708
0.0996011		0.0814037	0.0474002	0.0745708
0.0990488		0.0814037	0.0474002	0.0745708
0.0925096		0.0814037	0.0474002	0.0745708
0.0925096		0.0814037	0.0474002	0.0745708
0.0925096		0.0812152	0.0474002	0.0745708
0.0925096		0.0803655	0.0474002	0.0745708
0.0919885		0.0793363	0.0474002	0.0745708
0.0907028		0.0793363	0.0474002	0.0745708
0.0907028		0.0793363	0.0474002	0.0745708
0.0907028		0.0793363	0.0474002	0.0745708
0.0892949		0.0789505	0.0474002	0.0745708
0.0876716		0.0778188	0.0474002	0.0745708
0.0855906		0.0774994	0.0474002	0.0745708
0.0851077		0.0774994	0.0474002	0.0745708
0.0838215		0.0757038	0.0474002	0.0745708
0.0814037		0.0751861	0.0474002	0.0745708
0.0814037		0.0750319	0.0474002	0.0745708
0.0814037		0.0750319	0.0474002	0.0745708
0.0812152		0.0750319	0.0474002	0.0745708
0.0809851		0.0750319	0.0474002	0.0745708
0.0803655		0.0750319	0.0474002	0.0745708
0.0793363		0.0750319	0.0474002	0.0745708
0.0793363		0.0750319	0.0202952	0.0745708
0.0793363		0.0750319	0.0202952	0.0745708
0.0793363		0.0750319	0.0185156	0.0745708
0.0789505		0.0750319	0.0131952	0.0745708
0.078721		0.0750319	0.0131952	0.0745708
0.0783976		0.0750319	0.0131952	0.0745708
0.076348		0.0750319	0.0131952	0.0745708
0.0755924		0.0750319	0	0.0745708
0.0755924		0.0750319		0.0745708
0.075246		0.0750319		0.0745708
0.0751861		0.0750319		0.0745708
0.0751432		0.0750319		0.0745708
0.0750319		0.0750319		0.0745708
0.0750319		0.0750319		0.0745708
0.0750319		0.0750319		0.0745708
0.0750319		0.0750319		0.0745708
0.0750319		0.0750319		0.0745708
0.0750319		0.0750319		0.0745708
0.0750319		0.0750319		0.0745708
0.0750319		0.0750319		0.0745708
0.0750319		0.0750319		0.0745708
0.0750319		0.0750319		0.0745708
0.0750319		0.0750319		0.0745708
0.0750319		0.0750319		0.0745708
0.0750319		0.0750319		0.0745708
0.0750319		0.0750319		0.0745708
0.0750319		0.0750319		0.0745708
0.0750319		0.0750319		0.0745708
0.0750319		0.0750319		0.0745708
0.0750319		0.0750319		0.0745708
0.0750319		0.0750319		0.0745708
0.0750319		0.0750319		0.0745708
0.0750319		0.0750319		0.0745708
0.0750319		0.0750319		0.0745708
0.0750319		0.0750319		0.0745708
0.0750319		0.0750319		0.0745708
0.0750319		0.0750319		0.0745708
0.0750319		0.0749819		0.0745708
0.0750319		0.0749819		0.0745708
0.0750319		0.0749819		0.0745708
0.0750319		0.0749819		0.0745708
0.0750319		0.0749819		0.0745708
0.0750319		0.0749819		0.0745708
0.0750319		0.0749819		0.0745708
0.0750319		0.0749819		0.0745708
0.0750319		0.0749819		0.0745708
0.0750319		0.0749819		0.0745708
0.0750319		0.0749819		0.0745708
0.0750319		0.0749819		0.0745708
0.0750319		0.0749819		0.0745708
0.0750319		0.0749819		0.0745708
0.0750319		0.0749819		0.0745708
0.0750319		0.0749819		0.0745708
0.0750319		0.0749819		0.0745708
0.0750319		0.0749819		0.0745708
0.0749819		0.0749819		0.0745708
0.0749819		0.0749819		0.0745708
0.0749819		0.0749819		0.0745708
0.0749819		0.0749819		0.0745708
0.0749819		0.0749819		0.0745708
0.0749819		0.0749819		0.0745708
0.0749819		0.0749819		0.0745708
0.0749819		0.0749819		0.0745708
0.0749819		0.0749819		0.0745708
0.0749819		0.0749819		0.0745708
0.0749819		0.0749819		0.0745708
0.0749819		0.0749819		0.0745708
0.0749819		0.0749819		0.0745708
0.0749819		0.0749819		0.0745708
0.0749819		0.0749819		0.0745708
0.0749819		0.0749819		0.0745708
0.0749819		0.0749819		0.0745708
0.0749541		0.0749819		0.0745708
0.0749541		0.0749819		0.0745708
0.0749541		0.0749819		0.0745708
0.0749541		0.0749819		0.0745708
0.0749453		0.0749819		0.0745708
0.0749453		0.0749819		0.0745708
0.0749453		0.0749819		0.0745708
0.0749453		0.0749819		0.0745708
0.0749453		0.0749819		0.0745708
0.0749453		0.0749819		0.0745708
0.0748402		0.0749819		0.0745708
0.074833		0.0749819		0.0745708
0.0748284		0.0749819		0.0745708
0.0748141		0.0749819		0.0745708
0.0748141		0.0749819		0.0745708
0.0748141		0.0749819		0.0745708
0.0748141		0.0749819		0.0745708
0.0748141		0.0749819		0.0745708
0.0748141		0.0749819		0.0745708
0.0748141		0.0749819		0.0745708
0.0747731		0.0749819		0.0745708
0.074757		0.0749819		0.0745708
0.074757		0.0749819		0.0745708
0.074757		0.0749819		0.0745708
0.074757		0.0749819		0.0745708
0.074757		0.0749819		0.0745708
0.074757		0.0749819		0.0745708
0.074757		0.0749819		0.0745708
0.0747132		0.0749819		0.0745708
0.0747132		0.0749819		0.0745708
0.0746821		0.0749819		0.0745222
0.0745708		0.0749819		0.0745222
0.0745708		0.0749453		0.0745103
0.0745708		0.0749453		0.0745103
0.0745708		0.0748402		0.0745103
0.0745708		0.0748402		0.0745103
0.0745708		0.0748402		0.0745103
0.0745708		0.0748402		0.0745103
0.0745708		0.0748402		0.0745103
0.0745708		0.0748402		0.0745103
0.0745708		0.0748402		0.0745103
0.0745708		0.074833		0.0745103
0.0745708		0.074833		0.0744269
0.0745708		0.074833		0.0744269
0.0745708		0.074833		0.0740125
0.0745708		0.0748284		0.0733757
0.0745708		0.0748284		0.0733757
0.0745708		0.0748284		0.0733757
0.0745708		0.0748284		0.0733757
0.0745708		0.0748284		0.0733757
0.0745708		0.0748284		0.0733757
0.0745708		0.0748141		0.0733757
0.0745708		0.0748141		0.0733757
0.0745708		0.0748141		0.0531876
0.0745708		0.0748141		0.0474002
0.0745708		0.0748141		0.0474002
0.0745708		0.0748141		0.0474002
0.0745708		0.0748141		0.0474002
0.0745708		0.0748141		0.0474002
0.0745708		0.0748141		0.0474002
0.0745708		0.0748141		0.0474002
0.0745708		0.0748141		0.0474002
0.0745708		0.0748141		0.0474002
0.0745708		0.0748141		0.0474002
0.0745708		0.0748141		0.0474002
0.0745708		0.0748141		0.0474002
0.0745708		0.0748141		0.0474002
0.0745708		0.0748141		0.0474002
0.0745708		0.0748141		0.0474002
0.0745708		0.0748141		0.0474002
0.0745708		0.0748141		0.0474002
0.0745708		0.0748141		0.0474002
0.0745708		0.0748141		0.0474002
0.0745708		0.0748066		0.0474002
0.0745708		0.074757		0.0474002
0.0745708		0.0747534		0.0474002
0.0745708		0.0747132		0.0474002
0.0745708		0.0746487		0.0474002
0.0745708		0.0746232		0.0474002
0.0745708		0.0746232		0.0474002
0.0745708		0.0745708		0.0474002
0.0745708		0.0745708		0.0474002
0.0745708		0.0745708		0.0474002
0.0745708		0.0745708		0.0474002
0.0745708		0.0745708		0.0474002
0.0745708		0.0745708		0.0474002
0.0745708		0.0745708		0.0474002
0.0745708		0.0745708		0.0474002
0.0745708		0.0745708		0.0474002
0.0745708		0.0745708		0.0474002
0.0745708		0.0745708		0.0474002
0.0745708		0.0745708		0.0474002
0.0745708		0.0745708		0.0474002
0.0745708		0.0745708		0.0474002
0.0745708		0.0745708		0.0474002
0.0745708		0.0745708		0.0474002
0.0745708		0.0745708		0.0474002
0.0745708		0.0745708		0.0474002
0.0745708		0.0745708		0.0474002
0.0745708		0.0745708		0.0474002
0.0745708		0.0745708		0.0474002
0.0745708		0.0745708		0.0474002
0.0745708		0.0745708		0.0474002
0.0745708		0.0745708		0.0474002
0.0745708		0.0745708		0.0474002
0.0745708		0.0745708		0.0474002
0.0745708		0.0745708		0.0474002
0.0745708		0.0745708		0.0474002
0.0745708		0.0745708		0.0474002
0.0745708		0.0745708		0.0474002
0.0745708		0.0745708		0.0474002
0.0745708		0.0745708		0.0474002
0.0745708		0.0745708		0.0474002
0.0745708		0.0745708		0.0474002
0.0745708		0.0745708		0.0474002
0.0745708		0.0745708		0.0474002
0.0745708		0.0745708		0.0474002
0.0745708		0.0745708		0.0474002
0.0745708		0.0745708		0.0474002
0.0745708		0.0745708		0.0474002
0.0745708		0.0745708		0.0474002
0.0745708		0.0745708		0.0474002
0.0745708		0.0745708		0.0474002
0.0745708		0.0745708		0.0474002
0.0745708		0.0745708		0.0474002
0.0745708		0.0745708		0.0131952
0.0745708		0.0745708
0.0745708		0.0745708
0.0745708		0.0745708
0.0745708		0.0745708
0.0745708		0.0745708
0.0745708		0.0745708
0.0745708		0.0745708
0.0745708		0.0745708
0.0745708		0.0745708
0.0745708		0.0745708
0.0745708		0.0745708
0.0745708		0.0745708
0.0745708		0.0745708
0.0745708		0.0745708
0.0745708		0.0745708
0.0745708		0.0745708
0.0745708		0.0745708
0.0745708		0.0745708
0.0745708		0.0745708
0.0745708		0.0745708
0.0745708		0.0745708
0.0745708		0.0745708
0.0745708		0.0745708
0.0745708		0.0745708
0.0745708		0.0745708
0.0745708		0.0745708
0.0745708		0.0745708
0.0745708		0.0745708
0.0745708		0.0745708
0.0745708		0.0745708
0.0745708		0.0745708
0.0745708		0.0745708
0.0745708		0.0745708
0.0745708		0.0745708
0.0745708		0.0745708
0.0745708		0.0745708
0.0745708		0.0745708
0.0745708		0.0745708
0.0745708		0.0745708
0.0745708		0.0745708
0.0745708		0.0745708
0.0745708		0.0745708
0.0745708		0.0745708
0.0745708		0.0745708
0.0745708		0.0745708
0.0745708		0.0745708
0.0745708		0.0745708
0.0745708		0.0745708
0.0745708		0.0745708
0.0745708		0.0745708
0.0745708		0.0745708
0.0745708		0.0745708
0.0745708		0.0745708
0.0745708		0.0745708
0.0745708		0.0745708
0.0745708		0.0745708
0.0745708		0.0745708
0.0745708		0.0745708
0.0745708		0.0745708
0.0745708		0.0745708
0.0745708		0.0745708
0.0745708		0.0745708
0.0745708		0.0745708
0.0745708		0.0745708
0.0745708		0.0745708
0.0745708		0.0745708
0.0745708		0.0745708
0.0745222		0.0745708
0.0745222		0.0745708
0.0745222		0.0745708
0.0745222		0.0745708
0.0745222		0.0745708
0.0745121		0.0745708
0.0744986		0.0745708
0.0744986		0.0745708
0.0744986		0.0745708
0.0744986		0.0745708
0.0744986		0.0745708
0.0744986		0.0745708
0.0744986		0.0745708
0.0744269		0.0745708
0.0744269		0.0745708
0.0733757		0.0745708
0.0733757		0.0745708
0.0733757		0.0745708
0.0733757		0.0745708
0.0733757		0.0745708
0.0733757		0.0745708
0.0733757		0.0745708
0.0733757		0.0745708
0.0733757		0.0745708
0.0733757		0.0745708
0.0733757		0.0745708
0.0733757		0.0745708
0.0733757		0.0745708
0.0733757		0.0745708
0.0733757		0.0745708
0.0733757		0.0745708
0.0733757		0.0745708
0.0733757		0.0745708
0.0733757		0.0745708
0.0733757		0.0745708
0.0733757		0.0745708
0.0733757		0.0745708
0.0733757		0.0745708
0.0733757		0.0745708
0.0733757		0.0745708
0.0733757		0.0745708
0.0733757		0.0745708
0.0733757		0.0745708
0.0733757		0.0745708
0.0733757		0.0745708
0.0733757		0.0745708
0.0733757		0.0745708
0.0733757		0.0745708
0.0733757		0.0745708
0.0733757		0.0745708
0.0733757		0.0745708
0.0733757		0.0745708
0.0733757		0.0745708
0.0733757		0.0745708
0.0733757		0.0745708
0.0733757		0.0745708
0.0733757		0.0745708
0.0733757		0.0745708
0.0733757		0.0745708
0.0733757		0.0745708
0.0733757		0.0745708
0.0733757		0.0745708
0.0733757		0.0745708
0.0733757		0.0745708
0.0733757		0.0745708
0.0733757		0.0745708
0.0732259		0.0745708
0.0732259		0.0745708
0.0732259		0.0745708
0.07226		0.0745708
0.07226		0.0745708
0.0716735		0.0745708
0.0662199		0.0745708
0.0662199		0.0745708
0.0644211		0.0745708
0.0644211		0.0745708
0.0599541		0.0745708
0.0598724		0.0745708
0.0591031		0.0745708
0.0578827		0.0745708
0.0567512		0.0745708
0.0528254		0.0745708
0.0519693		0.0745708
0.0506127		0.0745708
0.0506127		0.0745708
0.0505476		0.0745708
0.0505476		0.0745708
0.0505476		0.0745708
0.0505476		0.0745708
0.0490172		0.0745708
0.048081		0.0745708
0.0474002		0.0745708
0.0474002		0.0745708
0.0474002		0.0745708
0.0474002		0.0745708
0.0474002		0.0745708
0.0474002		0.0745708
0.0474002		0.0745708
0.0474002		0.0745708
0.0474002		0.0745708
0.0474002		0.0745708
0.0474002		0.0745708
0.0474002		0.0745708
0.0474002		0.0745708
0.0474002		0.0745708
0.0474002		0.0745708
0.0474002		0.0745708
0.0474002		0.0745708
0.0474002		0.0745708
0.0474002		0.0745708
0.0474002		0.0745708
0.0474002		0.0745708
0.0474002		0.0745708
0.0474002		0.0745708
0.0474002		0.0745708
0.0474002		0.0745708
0.0474002		0.0745708
0.0474002		0.0745708
0.0474002		0.0745708
0.0474002		0.0745708
0.0474002		0.0745708
0.0474002		0.0745708
0.0474002		0.0745708
0.0474002		0.0745708
0.0474002		0.0745708
0.0474002		0.0745708
0.0474002		0.0745708
0.0474002		0.0745708
0.0474002		0.0745708
0.0474002		0.0745708
0.0474002		0.0745708
0.0474002		0.0745708
0.0474002		0.0745708
0.0474002		0.0745708
0.0474002		0.0745708
0.0474002		0.0745708
0.0474002		0.0745708
0.0474002		0.0745708
0.0474002		0.0745708
0.0474002		0.0745708
0.0474002		0.0745708
0.0474002		0.0745708
0.0474002		0.0745708
0.0474002		0.0745708
0.0474002		0.0745708
0.0474002		0.0745708
0.0474002		0.0745708
0.0474002		0.0745708
0.0474002		0.0745708
0.0474002		0.0745708
0.0474002		0.0745708
0.0474002		0.0745708
0.0474002		0.0745708
0.0474002		0.0745708
0.0474002		0.0745708
0.0474002		0.0745708
0.0474002		0.0745708
0.0474002		0.0745708
0.0474002		0.0745708
0.0474002		0.0745708
0.0474002		0.0745708
0.0474002		0.0745708
0.0474002		0.0745708
0.0474002		0.0745708
0.0474002		0.0745708
0.0474002		0.0745708
0.0474002		0.0745708
0.0474002		0.0745708
0.0474002		0.0745708
0.0474002		0.0745708
0.0474002		0.0745708
0.0474002		0.0745708
0.0474002		0.0745708
0.0474002		0.0745708
0.0474002		0.0745708
0.0474002		0.0745708
0.0474002		0.0745708
0.0474002		0.0745708
0.0474002		0.0745708
0.0474002		0.0745708
0.0474002		0.0745708
0.0474002		0.0745708
0.0474002		0.0745708
0.0474002		0.0745708
0.0474002		0.0745708
0.0474002		0.0745708
0.0474002		0.0745708
0.0474002		0.0745708
0.0474002		0.0745708
0.0474002		0.0745708
0.0474002		0.0745708
0.0474002		0.0745708
0.0474002		0.0745708
0.0474002		0.0745708
0.0474002		0.0745708
0.0474002		0.0745708
0.0474002		0.0745708
0.0474002		0.0745708
0.0474002		0.0745708
0.0474002		0.0745708
0.0474002		0.0745708
0.0474002		0.0745708
0.0474002		0.0745708
0.0474002		0.0745708
0.0474002		0.0745708
0.0474002		0.0745708
0.0474002		0.0745708
0.0474002		0.0745708
0.0474002		0.0745708
0.0474002		0.0745708
0.0474002		0.0745708
0.0474002		0.0745708
0.0474002		0.0745708
0.0474002		0.0745708
0.0474002		0.0745708
0.0474002		0.0745708
0.0474002		0.0745708
0.0474002		0.0745708
0.0474002		0.0745708
0.0474002		0.0745708
0.0474002		0.0745708
0.0474002		0.0745708
0.0474002		0.0745708
0.0474002		0.0745708
0.0474002		0.0745708
0.0474002		0.0745708
0.0474002		0.0745708
0.0474002		0.0745708
0.0474002		0.0745708
0.0474002		0.0745708
0.0474002		0.0745708
0.0474002		0.0745708
0.0474002		0.0745708
0.0474002		0.0745708
0.0474002		0.0745708
0.0474002		0.0745708
0.0474002		0.0745708
0.0474002		0.0745708
0.0474002		0.0745708
0.0474002		0.0745708
0.0474002		0.0745708
0.0474002		0.0745708
0.0474002		0.0745708
0.0474002		0.0745708
0.0474002		0.0745708
0.0474002		0.0745708
0.0474002		0.0745708
0.0474002		0.0745708
0.0474002		0.0745708
0.0474002		0.0745708
0.0474002		0.0745708
0.0474002		0.0745708
0.0474002		0.0745708
0.0372139		0.0745708
0.0372139		0.0745708
0.0372108		0.0745708
0.0368106		0.0745708
0.0202952		0.0745708
0.0202952		0.0745708
0.0202952		0.0745708
0.0185156		0.0745708
0.0172403		0.0745708
0.0131952		0.0745708
0.0131952		0.0745708
0.0131952		0.0745708
0.0131952		0.0745708
0.0131952		0.0745708
0.0131952		0.0745708
0.0131952		0.0745708
0.0131952		0.0745708
0.0131952		0.0745708
0.00711834		0.0745708
0.0059759		0.0745708
0.00265408		0.0745708
0.00251069		0.0745708
		0.0745708
		0.0745708
		0.0745708
		0.0745708
		0.0745222
		0.0745222
		0.0745222
		0.0745222
		0.0745222
		0.0745222
		0.0745222
		0.0745222
		0.0745121
		0.0745103
		0.0745103
		0.0745103
		0.0745103
		0.0745103
		0.0745103
		0.0745103
		0.0745103
		0.0745103
		0.0745103
		0.0745103
		0.0745103
		0.0745103
		0.0745103
		0.0745103
		0.0745103
		0.0745103
		0.0745103
		0.0745103
		0.0745103
		0.0745103
		0.0745103
		0.0745103
		0.0745103
		0.0745103
		0.0744986
		0.0744986
		0.0744986
		0.0744986
		0.0744986
		0.0744269
		0.0744269
		0.0735478
		0.0735478
		0.0735478
		0.0735478
		0.0735478
		0.0735478
		0.0735478
		0.0734982
		0.0734982
		0.0733989
		0.0733757
		0.0733757
		0.0733757
		0.0733757
		0.0733757
		0.0733757
		0.0733757
		0.0733757
		0.0733757
		0.0733757
		0.0733757
		0.0733757
		0.0733757
		0.0733757
		0.0733757
		0.0733757
		0.0733757
		0.0733757
		0.0733757
		0.0733757
		0.0733757
		0.0733757
		0.0733757
		0.0733757
		0.0733757
		0.0733757
		0.0733757
		0.0733757
		0.0733757
		0.0733757
		0.0733757
		0.0733757
		0.0733757
		0.0733757
		0.0733757
		0.0733757
		0.0733757
		0.0733757
		0.0733757
		0.0733757
		0.0733757
		0.0733757
		0.0733757
		0.0733757
		0.0733757
		0.0733757
		0.0733757
		0.0733757
		0.0733757
		0.0733757
		0.0733757
		0.0733757
		0.0733757
		0.0733757
		0.0733757
		0.0733757
		0.0733757
		0.0733757
		0.0733757
		0.0733757
		0.0733757
		0.0733757
		0.0733757
		0.0733757
		0.0733757
		0.0733757
		0.0733757
		0.0733757
		0.0733757
		0.0733757
		0.0733757
		0.0733757
		0.0733757
		0.0733757
		0.0733757
		0.0733757
		0.0733757
		0.0733757
		0.0733757
		0.0733757
		0.0733757
		0.0733757
		0.0733757
		0.0733757
		0.0733757
		0.0733757
		0.0733757
		0.0733757
		0.0733757
		0.0733757
		0.0733757
		0.0733757
		0.0733757
		0.0733757
		0.0733757
		0.0733757
		0.0733757
		0.0733757
		0.0733757
		0.0733757
		0.0733757
		0.0733757
		0.0733757
		0.0733757
		0.0733757
		0.0733757
		0.0733757
		0.0733757
		0.0733757
		0.0733757
		0.0733757
		0.0733757
		0.0733757
		0.0733757
		0.0733757
		0.0733757
		0.0733757
		0.0733757
		0.0733757
		0.0733757
		0.0733757
		0.0733757
		0.0733757
		0.0733757
		0.0733757
		0.0733757
		0.0733757
		0.0733757
		0.0733757
		0.0733757
		0.0733757
		0.0733757
		0.0733757
		0.0733757
		0.0733757
		0.0733757
		0.0733757
		0.0733757
		0.0733757
		0.0733757
		0.0733757
		0.0733757
		0.0733757
		0.0733757
		0.0733757
		0.0732259
		0.0732259
		0.0732259
		0.0732259
		0.0732259
		0.0732259
		0.0732259
		0.0732259
		0.0732259
		0.0732259
		0.0732259
		0.0732259
		0.0732259
		0.0732259
		0.0732259
		0.0732259
		0.0732259
		0.0732259
		0.0732259
		0.0732259
		0.0732259
		0.0732259
		0.0732259
		0.0732259
		0.0732259
		0.0732259
		0.0732259
		0.0732259
		0.0732259
		0.0732259
		0.0732259
		0.0732259
		0.0732259
		0.0732259
		0.0732259
		0.0732259
		0.0732259
		0.0732259
		0.0732259
		0.0731155
		0.07226
		0.07226
		0.0662199
		0.0662199
		0.0662199
		0.0644211
		0.0644211
		0.0643232
		0.0643232
		0.0643232
		0.064193
		0.0628699
		0.0612779
		0.0595896
		0.0595896
		0.0595896
		0.0595181
		0.0591031
		0.0578827
		0.0567512
		0.0531876
		0.0528254
		0.0526455
		0.0522038
		0.0505476
		0.0505476
		0.0504079
		0.0504079
		0.0500698
		0.0483874
		0.048081
		0.048081
		0.0480313
		0.0480313
		0.0480313
		0.0480313
		0.0480313
		0.0480313
		0.0480313
		0.0474002
		0.0474002
		0.0474002
		0.0474002
		0.0474002
		0.0474002
		0.0474002
		0.0474002
		0.0474002
		0.0474002
		0.0474002
		0.0474002
		0.0474002
		0.0474002
		0.0474002
		0.0474002
		0.0474002
		0.0474002
		0.0474002
		0.0474002
		0.0474002
		0.0474002
		0.0474002
		0.0474002
		0.0474002
		0.0474002
		0.0474002
		0.0474002
		0.0474002
		0.0474002
		0.0474002
		0.0474002
		0.0474002
		0.0474002
		0.0474002
		0.0474002
		0.0474002
		0.0474002
		0.0474002
		0.0474002
		0.0474002
		0.0474002
		0.0474002
		0.0474002
		0.0474002
		0.0474002
		0.0474002
		0.0474002
		0.0474002
		0.0474002
		0.0474002
		0.0474002
		0.0474002
		0.0474002
		0.0474002
		0.0474002
		0.0474002
		0.0474002
		0.0474002
		0.0474002
		0.0474002
		0.0474002
		0.0474002
		0.0474002
		0.0474002
		0.0474002
		0.0474002
		0.0474002
		0.0474002
		0.0474002
		0.0474002
		0.0474002
		0.0474002
		0.0474002
		0.0474002
		0.0474002
		0.0474002
		0.0474002
		0.0474002
		0.0474002
		0.0474002
		0.0474002
		0.0474002
		0.0474002
		0.0474002
		0.0474002
		0.0474002
		0.0474002
		0.0474002
		0.0474002
		0.0474002
		0.0474002
		0.0474002
		0.0474002
		0.0474002
		0.0474002
		0.0474002
		0.0474002
		0.0474002
		0.0474002
		0.0474002
		0.0474002
		0.0474002
		0.0474002
		0.0474002
		0.0474002
		0.0474002
		0.0474002
		0.0474002
		0.0474002
		0.0474002
		0.0474002
		0.0474002
		0.0474002
		0.0474002
		0.0474002
		0.0474002
		0.0474002
		0.0474002
		0.0474002
		0.0474002
		0.0474002
		0.0474002
		0.0474002
		0.0474002
		0.0474002
		0.0474002
		0.0474002
		0.0474002
		0.0474002
		0.0474002
		0.0474002
		0.0474002
		0.0474002
		0.0474002
		0.0474002
		0.0474002
		0.0474002
		0.0474002
		0.0474002
		0.0474002
		0.0474002
		0.0474002
		0.0474002
		0.0474002
		0.0474002
		0.0474002
		0.0474002
		0.0474002
		0.0474002
		0.0474002
		0.0474002
		0.0474002
		0.0474002
		0.0474002
		0.0474002
		0.0474002
		0.0474002
		0.0474002
		0.0474002
		0.0474002
		0.0474002
		0.0474002
		0.0474002
		0.0474002
		0.0474002
		0.0474002
		0.0474002
		0.0474002
		0.0474002
		0.0474002
		0.0474002
		0.0474002
		0.0474002
		0.0474002
		0.0474002
		0.0474002
		0.0474002
		0.0474002
		0.0474002
		0.0474002
		0.0474002
		0.0474002
		0.0474002
		0.0474002
		0.0474002
		0.0474002
		0.0474002
		0.0474002
		0.0474002
		0.0474002
		0.0474002
		0.0474002
		0.0474002
		0.0474002
		0.0474002
		0.0474002
		0.0474002
		0.0474002
		0.0474002
		0.0474002
		0.0474002
		0.0474002
		0.0474002
		0.0474002
		0.0474002
		0.0474002
		0.0474002
		0.0474002
		0.0474002
		0.0474002
		0.0474002
		0.0474002
		0.0474002
		0.0474002
		0.0474002
		0.0474002
		0.0474002
		0.0474002
		0.0474002
		0.0474002
		0.0474002
		0.0474002
		0.0474002
		0.0474002
		0.0474002
		0.0474002
		0.0474002
		0.0474002
		0.0474002
		0.0474002
		0.0474002
		0.0474002
		0.0474002
		0.0474002
		0.0474002
		0.0474002
		0.0474002
		0.0474002
		0.0474002
		0.0474002
		0.0474002
		0.0474002
		0.0474002
		0.0474002
		0.0474002
		0.0474002
		0.0474002
		0.0474002
		0.0474002
		0.0474002
		0.0474002
		0.0474002
		0.0474002
		0.0474002
		0.0474002
		0.0474002
		0.0474002
		0.0474002
		0.0474002
		0.0474002
		0.0474002
		0.0474002
		0.0474002
		0.0474002
		0.0474002
		0.0474002
		0.0474002
		0.0474002
		0.0474002
		0.0474002
		0.0474002
		0.0474002
		0.0474002
		0.0474002
		0.0474002
		0.0474002
		0.0474002
		0.0474002
		0.0474002
		0.0474002
		0.0474002
		0.0474002
		0.0474002
		0.0474002
		0.0474002
		0.0474002
		0.0474002
		0.0474002
		0.0474002
		0.0474002
		0.0474002
		0.0474002
		0.0474002
		0.0474002
		0.0474002
		0.0474002
		0.0474002
		0.0474002
		0.0474002
		0.0474002
		0.0474002
		0.0474002
		0.0474002
		0.0474002
		0.0474002
		0.0474002
		0.0474002
		0.0474002
		0.0474002
		0.0474002
		0.0474002
		0.0474002
		0.0474002
		0.0474002
		0.0474002
		0.0474002
		0.0474002
		0.0474002
		0.0474002
		0.0474002
		0.0474002
		0.0474002
		0.0474002
		0.0474002
		0.0474002
		0.0474002
		0.0474002
		0.0474002
		0.0474002
		0.0474002
		0.0474002
		0.0474002
		0.0474002
		0.0474002
		0.0474002
		0.0474002
		0.0474002
		0.0474002
		0.0474002
		0.0474002
		0.0474002
		0.0474002
		0.0474002
		0.0474002
		0.0372584
		0.0368106
		0.0202952
		0.0202952
		0.0202952
		0.0202952
		0.0202952
		0.0202952
		0.0202952
		0.0202058
		0.0185046
		0.0172403
		0.0131952
		0.0131952
		0.0131952
		0.0131952
		0.0131952
		0.0131952
		0.0131952
		0.0131952
		0.0131952
		0.0131952
		0.0131952
		0.0131952
		0.0131952
		0.0131952
		0.0131952
		0.0131952
		0.0131952
		0.0059759
		0.00265408
		0.00251069

## Sheet: Supplementary Fig2
wat name	can	gfd	csi	mir	mpi	ensemble	sd	year	slope
Alsek River, AK	211.146	341.723	181.712	658.146	336.957	355.251	153	2050	15
Cook Inlet, AK	214.877	175.379	91.6144	200.028	140.988	165.44	61	2050	15
Copper River, AK	350.472	332.527	166.847	529.77	151.266	337.905	165	2050	15
Central Southeast, AK	130.899	70.6878	49.4111	160.317	78.7072	98.7859	48	2050	15
Gulf of Alaska, AK	1004.23	821.738	661.144	1725.25	525.36	958.164	450	2050	15
Kenai Penninusla, AK	91.2646	62.937	36.7573	83.355	57.8794	68.1732	26	2050	15
Knik Arm, AK	40.5854	22.2672	4.55969	37.2512	13.6745	24.5425	15	2050	15
Nass River, BC	32.3309	27.5582	11.7611	40.605	20.6283	26.6596	11	2050	15
North Southeast, AK	309.239	321.886	196.32	433.227	312.886	323.581	113	2050	15
Prince William Sound	235.661	188.167	91.7246	271.331	130.326	190.273	81	2050	15
South Coast, BC	50.77	51.5016	35.6066	52.1716	38.3146	45.6729	13	2050	15
Stikine River, BC	122.561	104.123	60.481	138.117	89.3108	103.571	35	2050	15
Susitna River, AK	129.951	108.871	46.4297	148.23	81.848	106.435	44	2050	15
Taku River, BC	96.3978	79.7451	48.0875	118.776	74.3713	83.4755	32	2050	15
Alsek River, AK	700.858	1119.02	877.64	1416.13	1236.81	1078.17	432	2100	15
Cook Inlet, AK	569.837	513.506	330.172	492.055	628.115	510.261	129	2100	15
Copper River, AK	1234.58	1472.81	1114.36	1631.08	1448.66	1422.69	537	2100	15
Central Southeast, AK	433.888	259.214	221.829	432.404	280.391	325.545	86	2100	15
Gulf of Alaska, AK	2775.69	3092.36	3066.8	3949.16	2312.23	3066.71	960	2100	15
Kenai Penninusla, AK	229.725	187.71	128.416	188.814	166.302	180.921	49	2100	15
Knik Arm, AK	141.624	103.439	53.5494	116.978	303.64	144.086	72	2100	15
Nass River, BC	102.288	85.703	63.9343	103.66	75.382	86.1935	20	2100	15
North Southeast, AK	641.87	742.051	611.619	824.573	745.359	733.832	181	2100	15
Prince William Sound	674.121	567.504	454.525	611.734	572.378	585.44	163	2100	15
South Coast, BC	102.586	104.019	87.6871	104.896	76.7201	95.1818	22	2100	15
Stikine River, BC	206.798	189.426	157.894	202.288	194.036	196.129	46	2100	15
Susitna River, AK	558.415	503.592	301.814	530.686	1238.26	627.816	228	2100	15
Taku River, BC	203.775	199.277	187.038	212.299	203.166	203.085	51	2100	15
Alsek River, AK	NA	NA	NA	NA	NA	2053.4	444	potential	15
Cook Inlet, AK	NA	NA	NA	NA	NA	762.69	165	potential	15
Copper River, AK	NA	NA	NA	NA	NA	2752.02	596	potential	15
Central Southeast, AK	NA	NA	NA	NA	NA	484.432	105	potential	15
Gulf of Alaska, AK	NA	NA	NA	NA	NA	6463.72	1399	potential	15
Kenai Penninusla, AK	NA	NA	NA	NA	NA	475.425	103	potential	15
Knik Arm, AK	NA	NA	NA	NA	NA	316.264	68	potential	15
Nass River, BC	NA	NA	NA	NA	NA	116.613	25	potential	15
North Southeast, AK	NA	NA	NA	NA	NA	1300.62	282	potential	15
Prince William Sound	NA	NA	NA	NA	NA	1037.84	225	potential	15
South Coast, BC	NA	NA	NA	NA	NA	105.331	23	potential	15
Stikine River, BC	NA	NA	NA	NA	NA	261.268	57	potential	15
Susitna River, AK	NA	NA	NA	NA	NA	1336.19	289	potential	15
Taku River, BC	NA	NA	NA	NA	NA	289.722	63	potential	15
